# Supplementary material for: Triple-M Overlap Syndrome Associated with Immune Checkpoint Inhibitors: A FAERS Pharmacovigilance Analysis
Source: Healthcare (Basel). 2026 May 26;14(11):1466. doi: 10.3390/healthcare14111466 (PMC13257212; doi:10.3390/healthcare14111466)
Supplement: Supplementary file 1 [file healthcare-14-01466-s001.zip]

Archive with 1 entries (1 files):
- healthcare-4241635-supplementary.pdf
